# Supplementary material for: Exploring the Prognostic Value of Tumour‐Associated Genes in Clear Cell Renal Cell Carcinoma Through Single‐Cell RNA Sequencing Insights
Source: J Cell Mol Med. 2024 Dec 20;28(24):e70297. doi: 10.1111/jcmm.70297 (PMC11661917; doi:10.1111/jcmm.70297)
Supplement: Supplementary file 7 — Table S1. Primer sequences. [file JCMM-28-e70297-s001.xlsx]

## Sheet: Sheet1
Gene	Species	Forward primer	Reverse primer
CCL-2	Human	5'- CAGCCAGATGCAATCAATGCC -3'	5'- TGGAATCCTGAACCCACTTCT -3'
NAT-8	Human	5'- CAGTCTCCTGCCAGAGTACCT -3'	5'- GGTTGTCATGGTGCACAGGT -3'
MAML1	Human	5'- CAGAGCCCGGAGACAAATCA -3'	5'- CCATCCTTGTCTGCTGTTGG -3'
KAT2B	Human	5'- AGTGCTCAACTACGGGCTGA -3'	5'- CCTTCTGGAACACCCAGGTT -3'
Notch1	Human	5'- AGCCCGAGGACTATGACTGG -3'	5'- TCCAGGTTGAAGGCTTGTTG -3'
GAPDH	Human	5'- GACAGTCAGCCGCATCTTCT -3'	5'- TTAAAAGCAGCCCTGGTGAC -3'
